# Supplementary material for: Butyrylcarnitine Elevation in Newborn Screening: Reducing False Positives and Distinguishing between Two Rare Diseases through the Evaluation of New Ratios
Source: Biomedicines. 2023 Dec 7;11(12):3247. doi: 10.3390/biomedicines11123247 (PMC10741594; doi:10.3390/biomedicines11123247)
Supplement: Supplementary file 1 [file biomedicines-11-03247-s001.zip]

Archive with 1 entries (1 files):
- biomedicines-2679277-supplementary.pdf
